# Supplementary material for: Precise control of water stress in the field reveals different response thresholds for forage yield and digestibility of maize hybrids
Source: Front Plant Sci. 2023 Mar 14;14:1142462. doi: 10.3389/fpls.2023.1142462 (PMC10043421; doi:10.3389/fpls.2023.1142462)
Supplement: Supplementary Figure 1 — Water balance sheet generated by the Irrélis irrigation advice software (ARVALIS – Institut du vegetal) for the Versailles field trial. The data shown were measured on variety 8 in the RW condition. [file DataSheet_1.zip]

Archive with 2 entries (2 files):
- Supplementary Figure 1.TIF
- Supplementary Tables.XLSX
