# Supplementary material for: Precise control of water stress in the field reveals different response thresholds for forage yield and digestibility of maize hybrids
Source: Front Plant Sci. 2023 Mar 14;14:1142462. doi: 10.3389/fpls.2023.1142462 (PMC10043421; doi:10.3389/fpls.2023.1142462)
Supplement: Supplementary Figure 1 — Water balance sheet generated by the Irrélis irrigation advice software (ARVALIS – Institut du vegetal) for the Versailles field trial. The data shown were measured on variety 8 in the RW condition. [file DataSheet_1.zip › Supplementary Tables.XLSX]

## Sheet: Supplementary Table 1
Supplementary Table 1: List of varieties used during the study with their respective marketing information and post-inscription network trial results.
Variety information							Post-inscription (VPI) results - 2011-2021
Variety	Company	Precocity group	Type of variety	MGDD - flowering	MGDD - harvest		Inscription year	Number of trials	Flowering interval	Yield	Yield stability	DM content deviation	UFL	Calculated CW digestibility	Lodging
				(modified growing degree days)	(modified growing degree days)				(days)	(% of reference)	(% of reference)	(% of reference)	(% of reference)	(% of reference)	(% lodged at harvest)
1	A	S1	Flint-dent simple	850-860	1450-1470		2019	68	0.6	96.9	2.3	0	102.2	104	2.8
2	B	S1	Flint-dent simple	840	1470		2019	62	-1.9	101.2	2	2	99.4	98.5	9.7
3	C	S1	Flint-dent simple	840-855	1440-1460		2015	198	0.3	98.2	2.1	2.1	98.9	94.8	1.1
4	C	S1	3-way Flint-dent	885-910	1465-1490		2018	89	0.9	100.9	2.1	1.4	99.5	98.4	5.2
5	D	S1	Flint-dent simple	865	1497		2010	394	0.3	96.3	2.2	-1.2	99.9	104.4	5.3
6	D	S1	Flint-dent simple	865	1460		2017	176	-1.5	100.2	1.9	0.7	100.9	103	6.6
7	D	S1	Flint-dent simple	855	1500		2019	106	0.2	102.1	2.2	-2	100.3	99	9.7
8	E	S0	Simple flint	na	1440-1470		2013	191	-1.6	96.3	2.1	1.7	101.1	98.3	4.5
9	F	S1	Flint-dent simple	835	1410		2019	45	-0.3	98.1	2.4	0.1	99.6	101.1	2.4
10	C	S1	3-way Flint-dent	875-900	1470-1495		2018	62	-0.9	99.4	2	1.2	100.5	96.7	2.7
11	G	S1	Simple dent	900	1450		2017	na	na	na	na	na	na	na	na
12	H	S1	Simple flint	860-880	1470-1490		2020	32	1.4	102.6	2	-1	100	99	14.1
13	H	S1	Flint-dent simple	900	1495-1510		2020	32	0.1	96.8	2.4	-1.5	101.9	103.5	3.9

## Sheet: Supplementary Table 2
Supplementary Table 2: Detailed list of the main biochemical traits treated in the article.
Trait	Units	CRA-W equation NIRS Name	IJPB equationNIRS Name	Laboratory Reference	Equation
DM digestibility	%DM	CRA-W predicted DM digestibility	IJPB predicted DM digestibility	Lopez--Marnet et al., 2021	na
CWR	%DM	na	na	Effland, 1977	na
Calculated CW digestibility	%CWR	CRA-W predicted calculated CW digestibility	IJPB predicted calculated CW digestibility	Argillier et al., 1998	(100*(DM digestibility-(100-CWR))/CWR)
Measured CW digestibility	%CWR	na	IJPB predicted measured CW digestibility	Virlouvet et al., 2019	na
Lignin content	%CWR	na	IJPB predicted lignin content	Fukushima and Hatfield, 1991	na
Van Soest lignin content	%NDF	CRA-W predicted Van Soest lignin content	IJPB predicted Van Soest lignin content	Van Soest and Wine, 1967	na

## Sheet: Supplementary Table 3
Supplementary Table 3: ANOVA analysis results for the main traits.
				Factors
Condition	Trait	Unit	Retained model	Variety		Condition		Interaction (VC)
RW/RW.40, WW, WD1, WD	ASI	days	V+C+(VC)	1.08523e-10	***	3.90045e-28	***	0.0116422	*
	Plant height	mm	V+C+(VC)+C/c+r	8.11e-19	***	1.06e-68	***	9.01e-05	***
	Yield	ton DM.ha-1	V+C+r	0.000615839	***	7.79e-35	***	0.19	ns
	DM digestibility	%DM	V+C	0.0762117	.	1.45175e-28	***	0.498	ns
	Digestible yield	ton DM.ha-1	V+C+r	0.00213266	**	1.24e-27	***	0.31	ns
	CRA-W predicted DM digestibility	%DM	V+C	0.0187218	*	5.24311e-20	***	0.221927	ns
	IJPB predicted DM digestibility	%DM	V+C+(VC)	0.00179405	***	6.98915e-29	***	0.00492552	**
	CRA-W predicted calculated CW digestibility	%NDF	V+C+(VC)	1.07093e-13	***	7.69267e-29	***	0.0115196	*
	IJPB predicted calculated CW digestibility	%CWR	V+C+(VC)	5.74737e-05	***	2.59573e-42	***	5.60197e-09	***
	IJPB predicted measured CW digestibility	%CWR	V+C+(VC)	2.60169e-12	***	4.55895e-12	***	0.0506405	.
	CRA-W predicted Van Soest lignin content	%NDF	V+C	0.000238775	***	9.62121e-18	***	0.11766	ns
	IJPB predicted Van Soest lignin content	%NDF	V+C	4.54986e-05	***	5.11672e-11	***	0.261351	ns
	IJPB predicted lignin content	%CWR	V+C	2.67834e-11	***	1.83318e-19	***	0.366812	ns

## Sheet: Supplementary Table 4
Supplementary Table 4: Mean ASI results and grouping (Tukey, P<0.05) alongside RSD for varieties and conditions.
Variety		Condition
		RW/RW.40	WW	WD1	WD
1	Mean ASI	-2	0.33	1.33	3.33
	Tukey class	c	b	ab	a
	RSD	0.58	1.53	1.53	0.01
2	Mean ASI	-2.67	0	0	0.67
	Tukey class	b	a	a	a
	RSD	1.1	1.54	0.58	1.16
3	Mean ASI	0	1.67	2.33	4
	Tukey class	c	bc	ab	a
	RSD	1.74	0.57	0.57	0.01
4	Mean ASI	1	1	1.67	4.33
	Tukey class	b	b	b	a
	RSD	1.74	0.57	0.57	0.01
5	Mean ASI	-1	1.33	1.33	3.33
	Tukey class	b	a	a	a
	RSD	0.57	0.58	0.57	0.57
6	Mean ASI	-3.67	1	-0.67	-0.33
	Tukey class	b	a	a	a
	RSD	0.74	0.01	0.99	0.99
7	Mean ASI	0	1.33	1.67	2.33
	Tukey class	b	ab	ab	a
	RSD	0.01	0.57	0.59	1.01
8	Mean ASI	-0.67	1	1.33	2
	Tukey class	b	ab	ab	a
	RSD	0.57	0.57	0.57	1.16
9	Mean ASI	-1.33	1	0	1.33
	Tukey class	b	a	ab	a
	RSD	0.57	1.73	0.01	0.01
10	Mean ASI	-1.67	0.67	0	1.67
	Tukey class	b	a	ab	a
	RSD	1.14	1.15	1.17	0.58
11	Mean ASI	0	-0.67	0.67	3
	Tukey class	b	b	b	a
	RSD	0.01	0.01	0.01	1.01
12	Mean ASI	-1	0.33	0.67	2
	Tukey class	b	ab	ab	a
	RSD	1.73	1.52	1.16	1.73
13	Mean ASI	-3	0.67	1	2.67
	Tukey class	b	a	a	a
	RSD	1.74	1.15	0.01	1.17
combined	Mean ASI	-1.23	0.74	0.87	2.33
	Tukey class	c	b	b	a
	RSD	1.02	0.67	0.61	0.89
	Minimum	-5	-2	-1	-1
	Maximum	3	2	3	5
	Coefficient of variation	-1.35	1.22	1.18	0.66

## Sheet: Supplementary Table 5
Supplementary Table 5: Mean plant height results and grouping (Tukey, P<0.05) alongside RSD for varieties and conditions.
Variety		Condition
		RW/RW.40	WW	WD1	WD
1	Mean plant height	305	260	205	156.67
	Tukey class	a	b	c	d
	RSD	4.97	5.57	7.98	15.94
2	Mean plant height	326.67	278.33	226.67	171.67
	Tukey class	a	b	c	d
	RSD	3.23	3.57	10.87	16.4
3	Mean plant height	301.67	255	203.83	166.67
	Tukey class	a	b	c	d
	RSD	3.23	4.47	7.83	2.21
4	Mean plant height	311.67	267.5	204	173.33
	Tukey class	a	b	c	d
	RSD	5.4	1.99	4.25	6.08
5	Mean plant height	303.33	261.67	218.33	168.33
	Tukey class	a	b	c	d
	RSD	10.69	3.34	7.19	2.68
6	Mean plant height	330	293.33	233.33	176.67
	Tukey class	a	b	c	d
	RSD	0.68	2.68	12	3.34
7	Mean plant height	316.67	275	226.67	178.33
	Tukey class	a	b	c	d
	RSD	10	4.47	7.02	8.26
8	Mean plant height	288.67	253.33	200	163.33
	Tukey class	a	b	c	d
	RSD	13.09	10.94	4.47	8.26
9	Mean plant height	284	253.33	203.33	173.33
	Tukey class	a	b	c	d
	RSD	14.23	8.31	7.19	11.16
10	Mean plant height	301.67	278.33	203.33	173.33
	Tukey class	a	b	c	d
	RSD	5.53	2.55	14.66	3.57
11	Mean plant height	286.67	255	198.33	151.67
	Tukey class	a	b	c	d
	RSD	3.23	4.97	14.61	3.57
12	Mean plant height	301.67	260	215	171.67
	Tukey class	a	b	c	d
	RSD	10	13.88	9.38	3.34
13	Mean plant height	270	253.33	206	170
	Tukey class	a	a	b	c
	RSD	17.81	3.57	10.89	9.34
Combined	Mean plant height	301.97	264.93	211.06	168.84
	Tukey class	a	b	c	d
	RSD	7.68	5.29	7.99	7.13
	Minimum	250	295	245	190
	Maximum	330	295	245	190
	Coefficient of variation	0.06	0.05	0.06	0.06

## Sheet: Supplementary Table 6
Supplementary Table 6: Mean yield results per condition and grouping (Tukey, P<0.05).
Condition	Mean yield (ton DM.ha-1)	Tukey class	Minimun	Maximum	Coefficient of variation	RSD
RW.40	18.3815	a	14.68	22.51	0.11	1.78
WW	17.3634	ab	13.55	22.98	0.13	1.79
RW	16.6893	b	21.12	13.73	0.1	1.37
WD1	14.2941	c	10.48	19.38	0.13	1.4
WD	10.201	d	8.12	15.73	0.13	1.04
Combined	15.3859	na	9.3	20.64	0.11	1.83

## Sheet: Supplementary Table 7
Supplementary Table 7: Mean DM digestibility results per condition and grouping (Tukey, P<0.05).
Condition	Mean DM digestibility (%DM)	Tukey class	Minimun	Maximum	Coefficient of variation	RSD
WD1	73.6825	a	68.09	78.21	0.02	1.61
WD	73.3283	a	69.28	76.32	0.02	1.43
WW	69.5034	b	64.6	74.42	0.03	1.99
RW	67.3208	c	62.45	71.24	0.03	1.83
RW.40	66.8092	c	57.61	71.5	0.04	2.55
Combined	70.1288	na	63.84	76.69	3.3	2.34

## Sheet: Supplementary Table 8
Supplementary Table 8: Mean digestible yield results per condition and grouping (Tukey, P<0.05).
Condition	Mean digestible yield (ton DM ha-1)	Tukey class	Minimun	Maximum	Coefficient of variation	RSD
RW.40	12.3	a	9.25	12.3	0.13	1.42
WW	12.0871	a	9.35	16.73	0.15	1.45
WD1	10.538	b	7.84	14.51	0.14	1.1
WD	7.48446	c	5.87	11.82	0.14	0.82
Combined	10.6	na	6.76	14.23	0.14	1.49
